# Supplementary material for: Discovery of Kinase and Carbonic Anhydrase Dual Inhibitors by Machine Learning Classification and Experiments
Source: Pharmaceuticals (Basel). 2022 Feb 16;15(2):236. doi: 10.3390/ph15020236 (PMC8875555; doi:10.3390/ph15020236)
Supplement: Supplementary file 1 [file pharmaceuticals-15-00236-s001.zip]

Archive with 1 entries (1 files):
- pharmaceuticals-1536458-supplementary.pdf
